# Supplementary material for: Crash landing of Vibrio cholerae by MSHA pili-assisted braking and anchoring in a viscoelastic environment
Source: eLife. 2021 Jul 2;10:e60655. doi: 10.7554/eLife.60655 (PMC8282333; doi:10.7554/eLife.60655)
Supplement: Source code 1. [file elife-60655-code1.zip]

Archive with 1 entries (1 files):
- Source code 1Figure 5a and cplot trajectories.m
