# Supplementary material for: Crash landing of Vibrio cholerae by MSHA pili-assisted braking and anchoring in a viscoelastic environment
Source: eLife. 2021 Jul 2;10:e60655. doi: 10.7554/eLife.60655 (PMC8282333; doi:10.7554/eLife.60655)
Supplement: Source code 1. [file elife-60655-code1.zip › Source code 1Figure 5a and cplot trajectories.m]

imageSize = [1024 1024];  
image = ones(imageSize); 
figure, imshow(image);


hold on;
for n1=1:80  % n1��number of bacteria
coordinates=familiesStats(n1).Centroid;
color=colormap(hsv(80)); 

for i = 1:size(coordinates,1)-1
    
    plot([coordinates(i+1,1),coordinates(i,1)], [coordinates(i+1,2),coordinates(i,2)],'color',color(n1,:))

    hold on;

end
hold on;
end

F=getframe(gcf); 
imwrite(F.cdata,'trajectories.tif');
